# Supplementary material for: Optical Biosensor Platforms Display Varying Sensitivity for the Direct Detection of Influenza RNA
Source: Biosensors (Basel). 2021 Sep 30;11(10):367. doi: 10.3390/bios11100367 (PMC8534094; doi:10.3390/bios11100367)
Supplement: Supplementary file 1 [file biosensors-11-00367-s001.zip]

Archive with 1 entries (1 files):
- biosensors-1385351-supplementary.pdf
